# Supplementary material for: Age, adrenal steroids, and cognitive functioning in captive chimpanzees (Pan troglodytes)
Source: PeerJ. 2022 Nov 9;10:e14323. doi: 10.7717/peerj.14323 (PMC9653054; doi:10.7717/peerj.14323)
Supplement: Supplemental Information 5 [file peerj-10-14323-s005.txt]

ID	colony	contraception	sex	age.difference	age.serum	cortisol	dheas	ratio	age.pctb	pc1	pc2	pc3
ID_001	Facility_02	-	M	4	43	46.45	297	6.39	39	-1.16196	-1.04038	-0.53161
ID_002	Facility_02	-	M	6	40	60.58	453.33	7.48	34	1.45433	-0.4081	0.26359
ID_003	Facility_01	-	M	-1	26	88.5	651.67	7.36	27	0.20986	0.30543	-0.29279
ID_004	Facility_02	No	F	6	46	55.16	494.92	8.97	40	-0.55865	0.2443	0.99504
ID_005	Facility_02	No	F	7	41	24.76	317.56	12.82	34	1.41283	0.11445	0.46049
ID_006	Facility_02	-	M	7	39	45.44	797.13	17.54	32	1.60565	-1.15158	1.71562
ID_007	Facility_01	IUD	F	6	42	64.21	483.21	7.52	36	0.97272	1.56609	-0.623
ID_008	Facility_02	No	F	-11	37	49.18	274.54	5.58	48	-0.30374	-1.90087	0.26117
ID_009	Facility_02	No	F	3	39	131.39	304.61	2.32	36	-0.62918	0.98292	-1.22719
ID_010	Facility_02	No	F	1	48	91.76	1134	12.36	47	-0.75659	-1.16533	-0.27956
ID_011	Facility_02	No	F	4	24	26.98	793.03	29.4	20	0.59914	0.63787	1.30245
ID_012	Facility_02	No	F	1	43	35.07	196.09	5.59	42	0.54886	-0.10762	-1.52392
ID_013	Facility_01	Oral Provera	F	4	48	103.4	1727.77	16.71	44	-0.37924	-0.13804	-0.98129
ID_014	Facility_02	No	F	8	25	74.33	789	10.61	17	-0.18871	-0.58179	-0.0132
ID_015	Facility_01	Oral Provera	F	4	22	74.94	1611.45	21.5	18	-1.85376	-0.87925	-1.54843
ID_016	Facility_02	No	F	6	42	51.11	593.25	11.61	36	1.79101	-1.42022	0.31993
ID_017	Facility_02	No	F	6	29	17.41	443.38	25.47	23	0.15563	0.17043	-1.64617
ID_018	Facility_01	IUD	F	-1	50	103.38	1108.57	10.72	51	0.35075	0.03085	-0.24998
ID_019	Facility_02	No	F	6	30	93.46	726.52	7.77	24	0.59504	0.0598	0.99947
ID_020	Facility_02	-	M	2	23	67.13	560.96	8.36	21	-0.52203	0.64605	-0.82749
ID_021	Facility_02	No	F	7	40	45.71	713.89	15.62	33	0.34124	0.52479	0.25411
ID_022	Facility_02	No	F	5	35	64.47	741.19	11.5	30	-0.44497	0.88882	1.1793
ID_023	Facility_02	-	M	6	30	96.63	1353.06	14	24	1.39634	-0.03577	-0.08439
ID_024	Facility_01	IUD	F	2	31	96.55	512.04	5.3	29	-1.10585	0.80335	-0.15974
ID_025	Facility_02	No	F	2	21	46.85	903.14	19.28	19	-1.3373	-0.6717	1.17369
ID_026	Facility_02	No	F	5	36	43.02	1144.34	26.6	31	-0.16268	0.54007	-0.6029
ID_027	Facility_02	-	M	8	38	30.13	601.99	19.98	30	-1.36719	0.11872	0.97058
ID_028	Facility_01	-	M	7	25	120.62	1285.87	10.66	18	-0.90607	-0.85541	-0.41316
ID_029	Facility_01	IUD	F	-1	16	84.3	931.47	11.05	17	-0.82881	1.55707	-1.08813
ID_030	Facility_02	-	M	1	24	20.13	621.53	30.87	23	0.2715	1.76451	-1.58015
ID_031	Facility_01	-	M	3	21	140.62	1014.49	7.21	18	-0.92347	-0.37648	0.75686
ID_032	Facility_02	No	F	4	33	75.77	356.93	4.71	29	-1.13879	0.79005	-0.80882
ID_033	Facility_02	No	F	0	34	62.69	1495.82	23.86	34	-0.45505	0.0459	0.66619
ID_034	Facility_01	IUD	F	6	41	28.3	291.54	10.3	35	0.94892	-1.39714	1.64233
ID_035	Facility_02	No	F	1	53	41.88	697.08	16.64	52	1.17771	-0.20635	-1.60109
ID_036	Facility_02	-	M	4	35	39.53	924.75	23.39	31	-0.31212	0.90369	-1.11986
ID_037	Facility_02	-	M	2	45	29.78	844.37	28.35	43	-0.36966	-0.15004	0.16155
ID_038	Facility_02	-	M	6	28	49.26	1297.18	26.33	22	-1.57828	1.33396	0.17866
ID_039	Facility_02	No	F	5	29	76.01	1597.41	21.02	24	-1.3906	0.14484	-1.2398
ID_040	Facility_02	No	F	7	59	33.45	178.43	5.33	52	-1.51953	0.47689	0.14503
ID_041	Facility_02	No	F	1	49	2.33	173.76	74.65	48	1.84544	-0.72479	-0.49087
ID_042	Facility_01	Oral Provera	F	-8	30	54.33	455.19	8.38	38	0.98491	0.04426	-0.5713
ID_043	Facility_02	No	F	7	23	34.3	1006.51	29.35	16	0.07952	-0.97636	3.06605
ID_044	Facility_02	No	F	0	43	12.99	715.31	55.05	43	0.89735	1.26816	0.90077
ID_045	Facility_01	-	M	-8	12	46.18	897.67	19.44	20	-0.67626	1.20679	0.63231
ID_046	Facility_01	-	M	3	18	55.85	554.96	9.94	15	-1.16836	0.92356	-0.78828
ID_047	Facility_02	-	M	7	30	102.02	653.55	6.41	23	-1.01533	1.03605	1.24718
ID_048	Facility_02	No	F	-12	34	32.01	496.47	15.51	46	-0.42041	0.31209	-1.8347
ID_049	Facility_01	-	M	4	25	4.26	71.69	16.84	21	-1.20109	-1.51668	-0.06153
ID_050	Facility_02	No	F	7	40	80.95	937.52	11.58	33	0.54561	-0.44097	-1.34654
ID_051	Facility_02	-	M	2	36	68.87	888.83	12.91	34	-0.92762	0.96769	-0.53755
ID_052	Facility_02	No	F	4	28	48.72	672.13	13.8	24	-0.67472	0.18413	-0.07386
ID_053	Facility_02	-	M	4	39	33.22	529.97	15.95	35	0.04682	0.73363	-0.4869
ID_054	Facility_01	IUD	F	-1	18	87.49	976.23	11.16	19	0.83479	0.24246	-0.18687
ID_055	Facility_01	IUD	F	-2	12	43.82	559.84	12.78	14	0.08368	0.38014	-0.75247
ID_056	Facility_02	-	M	4	49	35.03	119.3	3.41	45	-0.63797	0.85417	0.1843
ID_057	Facility_02	-	M	7	38	27.6	666.1	24.14	31	-0.3044	1.26327	0.67329
ID_058	Facility_02	-	M	6	40	48.52	982.14	20.24	34	0.13193	0.70281	0.67933
ID_059	Facility_01	-	M	4	24	19.54	464.99	23.8	20	1.27711	-0.78131	-0.31911
ID_060	Facility_01	IUD	F	0	31	22.88	600.84	26.26	31	-0.02314	0.91989	0.73627
ID_061	Facility_02	No	F	4	21	58.31	965.65	16.56	17	-1.9549	1.39158	0.30336
ID_062	Facility_01	Oral Provera	F	4	56	29.11	957.91	32.91	52	-1.5904	-1.52393	0.12943
ID_063	Facility_01	-	M	3	29	47.65	756.41	15.88	26	-0.34195	-0.81959	-1.05492
ID_064	Facility_02	-	M	4	20	90.44	1614.13	17.85	16	0.6262	0.8429	0.40137
ID_065	Facility_02	No	F	2	52	70	1848.06	26.4	50	0.55725	-0.82452	-0.95363
ID_066	Facility_02	-	M	5	31	42.47	1344.76	31.66	26	0.62953	0.53645	2.83543
ID_067	Facility_01	Oral Provera	F	4	48	157.63	966.16	6.13	44	-1.13898	-0.17551	-0.27206
ID_068	Facility_02	No	F	7	39	38.85	764.84	19.69	32	0.80596	0.94986	0.43608
ID_069	Facility_01	Oral Provera	F	6	40	10.61	78.91	7.44	34	-1.01225	-0.46646	0.34952
ID_070	Facility_02	No	F	1	50	42.5	265.81	6.25	49	0.12201	-1.08494	-0.22592
ID_071	Facility_01	Oral Provera	F	-1	50	11.51	586.77	50.99	51	2.19023	0.59278	-1.49548
ID_072	Facility_01	Oral Provera	F	3	29	66.98	2407.46	35.95	26	-0.38785	-2.04276	-2.23868
ID_073	Facility_01	Oral Provera	F	7	33	45.84	631.55	13.78	26	-0.00867	-0.60997	1.1679
ID_074	Facility_02	No	F	1	30	38.29	553.62	14.46	29	1.17215	-1.19971	-0.85195
ID_075	Facility_02	No	F	5	32	84.09	1004.29	11.94	27	1.27133	1.42043	-1.34253
ID_076	Facility_02	-	M	3	47	41.66	589.54	14.15	44	-1.15876	-0.70771	-0.24869
ID_077	Facility_02	No	F	4	37	81.29	1725.25	21.22	33	1.2761	1.22372	-0.25324
ID_078	Facility_02	No	F	6	30	37.35	463.59	12.41	24	1.70764	1.4398	1.12931
ID_079	Facility_02	-	M	5	32	82.5	1158.48	14.04	27	0.61244	0.94761	0.07559
ID_080	Facility_02	-	M	7	33	69.14	951.21	13.76	26	1.14346	-0.83569	1.63368
ID_081	Facility_02	-	M	7	38	80.11	182.2	2.27	31	1.67123	0.37817	0.24334
ID_082	Facility_02	No	F	6	36	119.54	739.26	6.18	30	1.42266	1.12392	-0.26872
ID_083	Facility_02	No	F	0	28	85.96	132.77	1.54	28	0.46781	0.95041	-1.09985
ID_084	Facility_02	-	M	2	32	31.25	738.81	23.64	30	0.4018	-0.31374	-0.78891
ID_085	Facility_02	No	F	7	35	30.93	890.48	28.79	28	-0.11206	1.37994	1.77887
ID_086	Facility_01	-	M	6	21	54.53	342.07	6.27	15	1.57428	1.01508	0.76308
ID_087	Facility_02	No	F	2	37	93.58	1666.98	17.81	35	0.43069	-1.65726	0.24225
ID_088	Facility_02	No	F	6	53	64.57	1023.15	15.85	47	-0.68154	0.92962	-0.6918
ID_089	Facility_02	-	M	1	53	32.78	517.06	15.77	52	-0.44006	-0.71026	0.24556
ID_090	Facility_02	No	F	1	52	37.07	1440.56	38.86	51	1.20051	-1.99519	-1.23143
ID_091	Facility_02	No	F	7	53	50.34	686.74	13.64	46	-0.10765	-1.56985	-0.19221
ID_092	Facility_02	-	M	7	38	35.27	764.57	21.68	31	-0.53702	-1.98832	0.81835
ID_093	Facility_01	-	M	-9	30	56.83	1978.84	34.82	39	0.76753	-1.25011	-0.0387
ID_094	Facility_02	-	M	0	21	100.96	1131.2	11.2	21	2.22701	0.68367	0.57299
ID_095	Facility_02	No	F	6	29	62.92	653.37	10.38	23	-0.24868	0.0337	-0.07273
ID_096	Facility_02	-	M	0	47	44.26	767.76	17.35	47	-0.90509	-1.68484	1.01738
ID_097	Facility_02	-	M	5	34	66.49	1142.86	17.19	29	-1.10448	1.07811	-0.60948
ID_098	Facility_01	Oral Provera	F	-9	20	39.57	1016.17	25.68	29	-0.9792	1.35778	0.49421
ID_099	Facility_02	No	F	5	20	91.74	891.96	9.72	15	0.24465	0.33811	2.34921
ID_100	Facility_01	-	M	5	26	38.41	249.09	6.49	21	0.12805	-1.10212	-0.04935
ID_101	Facility_02	-	M	4	34	20.79	432.98	20.82	30	-0.93887	0.15851	1.8135
ID_102	Facility_02	No	F	4	47	66.51	155.86	2.34	43	-0.71395	-0.00956	0.80243
ID_103	Facility_02	No	F	1	51	22.49	222.83	9.91	50	-1.4103	-2.63654	0.70985
ID_104	Facility_01	IUD	F	3	30	172.47	1247.47	7.23	27	0.16799	0.06628	-1.43395
ID_105	Facility_02	No	F	6	37	61.91	1086.94	17.56	31	-0.77717	0.58809	0.93248
ID_106	Facility_02	No	F	5	20	74	1624.97	21.96	15	1.45764	-1.21279	-0.53977
ID_107	Facility_02	No	F	8	19	26.25	771.36	29.38	11	-1.41758	-0.10983	-0.03843
